# Supplementary material for: Comprehensive Circulatory Metabolomics in ME/CFS Reveals Disrupted Metabolism of Acyl Lipids and Steroids
Source: Metabolites. 2020 Jan 14;10(1):34. doi: 10.3390/metabo10010034 (PMC7023305; doi:10.3390/metabo10010034)
Supplement: Supplementary file 1 [file metabolites-10-00034-s001.zip]

Archive with 3 entries (3 files):
- metabolites-688200-sup.pdf
- Supplementary File 1.xlsx
- Supplementary File 2.xlsx
